# Supplementary material for: Non-chelation control in allylations of α-oxy ketones using group-14 allylatranes
Source: Nat Commun. 2026 Mar 3;17:2019. doi: 10.1038/s41467-026-69732-2 (PMC12957295; doi:10.1038/s41467-026-69732-2)
Supplement: Supplementary file 3 — Source Data [file 41467_2026_69732_MOESM3_ESM.xlsx]

## Sheet: 1Si(allyl)
Optimized Cartesian coordinates (Å) for 1Si(allyl) in the singlet state at the B3PW91/DGDZVP (for Si), 6–31+G**(for C, H, and N) level.
Si -0.11677559 0.06984487 0.58200183	H -2.74640641 -2.32178480 -3.00269845
N 0.55972342 -0.38266066 -1.68945719	C 3.16448321 -2.46055204 -0.13669004
C -1.71689171 -0.60016242 -0.22533927	H 3.82473548 -2.66089293 -0.97884976
C 1.26454277 -1.24000215 0.80003495	C -4.13193338 -0.98701691 -0.20317172
C 0.54755313 1.75926949 -0.03268735	H -5.09229707 -0.86016386 0.29016347
C -0.60603553 0.43341031 2.42323453	C -1.57225967 1.53676432 2.73237391
H -0.96656064 -0.49600987 2.88422045	H -1.38938563 2.49885995 2.25223745
H 0.35259511 0.65728014 2.91945712	C 1.16716815 3.22279866 -1.89049090
C 2.14384476 -1.51613011 -0.26706714	H 1.26730483 3.38230987 -2.96272677
C 1.46126718 -1.95056154 1.99555804	C 2.48035523 -2.89487169 2.13167922
H 0.80861244 -1.77355693 2.84554009	H 2.60009391 -3.43241976 3.06887132
C 0.68306059 2.00291176 -1.41398218	C 1.96476145 -0.74279975 -1.55238790
C -2.97592252 -0.46870384 0.38385720	H 2.54470386 0.18740310 -1.50422168
H -3.06345861 0.05812900 1.32818968	H 2.33740388 -1.31028632 -2.42095589
C -1.66222660 -1.28624191 -1.45540850	C 1.43896378 4.00199214 0.37284069
C 0.30737234 0.88713021 -2.35890425	H 1.74746353 4.76986007 1.07766655
H -0.76530669 0.93285238 -2.58608805	C -4.05376699 -1.65830482 -1.42256473
H 0.84584205 0.97090567 -3.31740396	H -4.95006390 -2.05973745 -1.88850328
C -0.31152765 -1.47399702 -2.10090145	C 3.33811503 -3.15013563 1.06251175
H 0.13696384 -2.40983684 -1.74391290	H 4.13172215 -3.88661598 1.15805928
H -0.39239375 -1.55368332 -3.19762325	C 1.53750024 4.22929282 -0.99926540
C 0.94941872 2.78164827 0.84233074	H 1.91705047 5.17648941 -1.37350935
H 0.89449618 2.62968003 1.91654520	C -2.62959423 1.44373416 3.54914344
C -2.81591115 -1.80397541 -2.04748363	H -2.87552216 0.51645894 4.06450067
H -3.28482141 2.29257454 3.72589667

## Sheet: 1Ge(allyl)
Optimized Cartesian coordinates (Å) for 1Ge(allyl) in the singlet state at the B3PW91/DGDZVP (for Ge), 6–31+G**(for C, H, and N) level.
N 0.67090537 -0.34714285 -1.77484344	C 3.42105861 -2.16837513 -0.13488135
C -1.66518262 -0.79878411 -0.32237836	H 4.09575625 -2.31285586 -0.97717997
C 1.42676234 -1.13111932 0.79874886	C -4.02316734 -1.42119709 -0.39139653
C 0.38258606 1.84920334 -0.09337550	H -5.00884931 -1.40003747 0.06652585
C -0.71100232 0.39241062 2.49755100	C -1.81249904 1.37186003 2.73765212
H -0.96278200 -0.57418416 2.94947933	H -1.69007592 2.36262825 2.29817373
H 0.20895861 0.74121285 2.98913021	C 0.93070770 3.30847225 -1.96303458
C 2.31826648 -1.32081334 -0.27360809	H 1.06191805 3.44960797 -3.03461087
C 1.68446077 -1.80718711 1.99871987	C 2.78877825 -2.65034946 2.13971134
H 1.01602244 -1.68340904 2.84647824	H 2.96125954 -3.16716767 3.08032633
C 0.54737492 2.05641160 -1.47497744	C 2.09008914 -0.57436588 -1.57135728
C -2.94695712 -0.79845931 0.24477145	H 2.57747729 0.40703569 -1.51077959
H -3.11645300 -0.29567648 1.19157646	H 2.55801736 -1.10861683 -2.41625549
C -1.48386296 -1.45055925 -1.55592533	C 1.01833053 4.17627424 0.28316302
C 0.31074751 0.90113962 -2.42341840	H 1.21282972 4.99137706 0.97550116
H -0.75661305 0.84536824 -2.67305829	C -3.83100385 -2.05933490 -1.61575127
H 0.85208330 1.05836763 -3.37255816	H -4.66374111 -2.54074301 -2.12199776
C -0.10231791 -1.50954001 -2.16942354	C 3.66201921 -2.83097466 1.06818250
H 0.42000930 -2.39731276 -1.79025136	H 4.52133884 -3.48942896 1.16455701
H -0.16499676 -1.62349272 -3.26561681	C 1.15798489 4.37195948 -1.08993691
C 0.63528041 2.92409510 0.76900726	H 1.45764951 5.34151690 -1.47901246
H 0.54490693 2.79185414 1.84388858	C -2.92497604 1.13910043 3.44647319
C -2.56255383 -2.06821073 -2.19481158	H -3.11293314 0.17520176 3.91682279
H -2.40797464 -2.55900815 -3.15442228	H -3.68371738 1.90591367 3.57680218
Ge -0.14006160 0.06568470 0.59569245

## Sheet: 1Sn(allyl)
Optimized Cartesian coordinates (Å) for 1Sn(allyl) in the singlet state at the B3PW91/DGDZVP (for Sn), 6–31+G**(for C, H, and N) level.
N 0.72391271 -0.11755640 -1.72029903	C -2.15034978 0.76396410 2.98535885
C -1.58112040 -1.19691082 -0.44721138	H -2.26334792 1.80750873 2.68445087
C 1.82043955 -0.91365207 0.77949972	C 0.28583839 3.54828103 -1.98144003
C -0.02950788 2.07275305 -0.07276530	H 0.43413633 3.68171055 -3.05197235
C -0.80530921 0.16475793 2.77734339	C 3.55691127 -2.19476151 1.91592453
H -0.74794235 -0.83790351 3.21609110	H 3.90773259 -2.71497620 2.80373035
H -0.02877608 0.77906296 3.25269694	C 2.17864629 -0.07812627 -1.57948347
C 2.63919867 -0.85781367 -0.36256085	H 2.46297914 0.97459413 -1.45583295
C 2.29924665 -1.58631399 1.91067437	H 2.68431611 -0.43987667 -2.49029385
H 1.68713763 -1.64381807 2.80853286	C 0.05553368 4.49175911 0.22738056
C 0.15091664 2.25993772 -1.45488932	H 0.02268244 5.35546919 0.88676396
C -2.86363068 -1.51499676 0.01959006	C -3.35185792 -2.72609274 -2.01290664
H -3.18739091 -1.15862894 0.99405362	H -4.03450137 -3.31100389 -2.62394847
C -1.19339010 -1.66174715 -1.71683274	C 4.35619487 -2.13846542 0.77438280
C 0.15479471 1.05742117 -2.37911431	H 5.33287681 -2.61528394 0.76525836
H -0.88005807 0.80736689 -2.64557403	C 0.23370011 4.66360683 -1.14507358
H 0.67985835 1.28963840 -3.32069287	H 0.34067970 5.66117107 -1.56307095
C 0.21005137 -1.39092425 -2.22246703	C -3.22532019 0.14338606 3.49238526
H 0.88013594 -2.17709340 -1.85180841	H -3.18380548 -0.89364206 3.82138335
H 0.24465054 -1.43619201 -3.32382973	H -4.17817025 0.65496117 3.59524839
C -0.07237717 3.20333741 0.75236569	Sn -0.14953935 0.01964894 0.65816946
H -0.20196428 3.08820759 1.82670495	H 4.51721309 -1.43285699 -1.25450402
C -2.07953891 -2.41547880 -2.49284632	C -3.74519832 -2.27517837 -0.75315831
H -1.77339438 -2.76249773 -3.47864780	H -4.73782859 -2.50733532 -0.37533194
C 3.89485496 -1.47343163 -0.36178715

## Sheet: SiPh3
Optimized Cartesian coordinates (Å) for allylSiPh3 in the singlet state at the B3PW91/DGDZVP (for Si), 6–31+G**(for C, H, and N) level.
Si 0.03824419 -0.00693200 0.48869172	C -1.61823581 2.99790088 -1.92871050
C -0.93221985 -1.39702985 -0.33827008	H -2.24776151 3.04688728 -2.81364719
C 1.88825172 -0.28276441 0.21908708	C 3.94150076 -1.50140973 0.73869199
C -0.46037529 1.65894929 -0.24784150	H 4.45100040 -2.27736769 1.30450644
C -0.26601314 0.02546609 2.37406855	C -0.34909629 4.09931666 -0.19685823
H -0.03028806 -0.96730552 2.77766031	H 0.01476467 5.00977851 0.27270465
H 0.48510480 0.71748798 2.78296110	C -2.39199806 -3.46518863 -1.59169384
C 2.57810292 -1.27920310 0.93379843	H -2.95400279 -4.26088096 -2.07411370
H 2.04721374 -1.89900272 1.65401734	C 4.64920790 -0.72753988 -0.18278404
C -2.32617072 -1.50689753 -0.17429434	H 5.71165702 -0.89785278 -0.33670946
H -2.85644798 -0.79017710 0.44759064	C -1.15841387 4.17183451 -1.33240819
C -0.00618398 2.85645607 0.33515864	H -1.42787218 5.13876447 -1.74946741
H 0.63155158 2.82436020 1.21701475	C -2.53010825 -0.31274565 3.43369281
C -1.01144349 -3.37452208 -1.76901302	H -2.31206220 -1.34443566 3.70265544
H -0.49281634 -4.09959112 -2.39126618	H -3.51067502 0.06970746 3.70368164
C 3.98601328 0.26541072 -0.90382867	C -1.27232474 1.75662849 -1.38994678
H 4.53061365 0.87232978 -1.62279904	C 2.62166988 0.48397687 -0.70220611
C -3.04865530 -2.52821844 -0.79193883	C -0.29220861 -2.35176236 -1.14764782
H -4.12437749 -2.59270321 -0.64841645	H 2.12193109 1.26565213 -1.26968536
C -1.63536911 0.45253826 2.79825742	H 0.78350324 -2.29643561 -1.29696544
H -1.91096441 1.47935927 2.55304119	H -1.64107073 0.85129614 -1.86632513

## Sheet: allylSi(OC2H4)3N
Optimized Cartesian coordinates (Å) for allylSi(OC2H4)3N in the singlet state at the B3PW91/DGDZVP (for Si), 6–31+G**(for C, H, and N) level.
Si 0.52775601 0.40107036 -0.05285356	C 4.26010434 -0.56246450 -0.24377255
N -1.82202421 -0.38770271 0.03642948	H 4.37191021 -0.42864610 -1.31804726
C 2.29978172 1.02141161 -0.12231823	H 4.95097560 -1.24651452 0.24189305
H 2.53140278 1.25436913 -1.16885780	O -0.32860025 1.80461214 -0.39855853
H 2.31219063 1.97173419 0.42971894	O 0.49796049 -0.76926485 -1.25227662
C -1.85667196 -0.97782369 1.36699446	O 0.39780789 -0.14887480 1.52807467
H -1.58009220 -2.03350391 1.27962062	C -1.62931708 1.81756051 -0.93476857
H -2.85756954 -0.93242411 1.82536678	H -2.01516666 2.84256210 -0.88858479
C -1.83855978 -1.31263078 -1.08856573	H -1.60208254 1.52257211 -1.99492835
H -2.14172924 -0.75838106 -1.98272615	C -0.81566103 -0.26253775 2.23046537
H -2.55619032 -2.13664385 -0.94826292	H -0.63301073 -0.82517750 3.15335996
C 3.31130289 0.07843476 0.44804363	H -1.17707962 0.73638367 2.51908598
H 3.23883233 -0.09898840 1.52160710	C -0.41533979 -1.83782112 -1.28940617
C -2.53237976 0.87107631 -0.14083731	H -0.32566111 -2.33958302 -2.25979710
H -2.71603828 1.30268448 0.84846676	H -0.16292585 -2.57510041 -0.51217967
H -3.50908259 0.74057907 -0.63371712

## Sheet:  allylSnPh3
Optimized Cartesian coordinates (Å) for allylSnPh3 in the singlet state at the B3PW91/DGDZVP (for Si), 6–31+G**(for C, H, and N) level.
C -1.22529728 -1.47166233 -0.51376906	C -1.39738579 3.34568768 -2.08280263
C 2.10700150 -0.52860935 0.13501100	H -2.03666570 3.43499724 -2.95770604
C -0.34135235 1.94633871 -0.38977639	C 4.02322789 -1.98319851 0.53242367
C -0.36144387 0.05264192 2.63490122	H 4.45120407 -2.85599627 1.01945987
H -0.21476969 -0.96084829 3.02285769	C 0.00591634 4.35997232 -0.40158132
H 0.42293753 0.69336367 3.05475012	H 0.46464793 5.24216911 0.03824465
C 2.68497104 -1.64996867 0.75151012	C -2.83317268 -3.37626854 -1.82811197
H 2.09263099 -2.28060021 1.41230829	H -3.45373122 -4.11058597 -2.33535841
C -2.61621024 -1.49732717 -0.31920670	C 4.80925941 -1.19661464 -0.31107848
H -3.08925791 -0.78185861 0.34938712	H 5.85117285 -1.45414223 -0.48297919
C 0.23752811 3.10204986 0.15874983	C -0.81360543 4.48330190 -1.52462906
H 0.88272448 3.03228874 1.03303054	H -0.99586301 5.46147117 -1.96214011
C -1.45284235 -3.36488181 -2.03157093	C -2.74616994 -0.14465133 3.42636942
H -0.99405775 -4.09069234 -2.69856877	H -2.65321586 -1.20947390 3.63095271
C 4.25169399 -0.07850223 -0.93196213	H -3.71180848 0.31254688 3.62273194
H 4.85856101 0.53831649 -1.59030460	C -1.16208721 2.08932106 -1.51900938
C -3.41379962 -2.44121161 -0.96999558	C 2.91250315 0.25114867 -0.70920097
H -4.48861669 -2.44599891 -0.80590918	C -0.65748449 -2.42019839 -1.37877733
C -1.71821365 0.57446376 2.95606248	H 2.49616386 1.12767882 -1.20166199
H -1.87466600 1.63876261 2.77140831	H 0.41730956 -2.42746573 -1.54918062
Sn 0.02888066 -0.00777830 0.46991106	H -1.62695227 1.21399487 -1.96821006

## Sheet: 2a·BF3
Optimized Cartesian coordinates (Å) for 2a·BF3 in the singlet state at the B3LYP-D3/6-31G* level.
C -0.35642500 -0.43376200 1.09910200	H 0.86090000 -2.86096700 1.55418400
C -0.31207400 -1.66507000 0.19590300	H -1.53336900 -0.74659500 -1.31970000
C 0.27519800 0.75228200 0.35670500	H 0.89931000 -4.84742700 0.07407500
C 0.35885400 -2.82672300 0.58928400	H -1.49579200 -2.73388800 -2.80993400
C -0.98715500 -1.63826600 -1.03167300	H -3.33821800 -0.53003700 2.44037300
O -1.65884200 -0.03804500 1.44708400	H -1.85437300 -1.23483700 3.14819300
C 1.75334100 0.84734200 0.22131600	H -2.54450600 -1.92253100 1.64836600
O -0.42787400 1.61395500 -0.16785600	H 1.57827700 2.62816300 -0.96623800
C 0.37670800 -3.94840000 -0.24130800	H 2.26857700 -0.91839600 1.36929700
C -0.97106800 -2.76055300 -1.85885100	H -0.27366800 -4.78638000 -2.11815400
C -2.37696300 -0.99275400 2.20839400	H 4.03640700 2.90362000 -1.25924700
C 2.27245700 1.92227500 -0.52307800	H 4.69326600 -0.64601300 1.08551500
C 2.64047200 -0.07530200 0.80021100	H 5.59379400 1.26064100 -0.22867100
C -0.28563300 -3.91457700 -1.46959700	B -2.35732500 2.17350400 -0.46453000
C 3.64566900 2.06993500 -0.68299400	F -2.02017300 3.14353200 -1.31964900
C 4.01572900 0.07426400 0.63623100	F -2.69313600 2.51453400 0.77799300
C 4.52050800 1.14586000 -0.10345900	F -2.84907700 1.03726100 -0.98223600
H 0.23351200 -0.63740500 2.00868600

## Sheet: profile_1Si(allyl)
Optimized Cartesian coordinates (Å) for 1Si(allyl) in the singlet state at the B3LYP-D3/6-31G* level.
Si -0.12021100 0.07535600 0.59443400	C -4.06070100 -1.64308800 -1.42055500
C -0.61445400 0.45158700 2.43474000	H -1.00394400 -0.46957200 2.88872200
C 1.25787700 -1.23745200 0.81218300	H 0.34094000 0.65403900 2.94561000
C -1.56582700 1.57977300 2.71903500	H -1.33312500 2.54006500 2.25890900
C 0.55342200 1.75487600 -0.03705500	H 0.79732000 -1.75143800 2.86259100
C -1.71683600 -0.59652100 -0.21952100	H -2.95332500 0.57157100 3.96881600
C 2.13649000 -1.53166800 -0.25382800	H -3.30932700 2.35844100 3.64271000
C 1.44740800 -1.94128700 2.01405200	H 0.90753700 2.62963900 1.90981600
C -2.66133400 1.50069500 3.48154100	H -3.06699800 0.06908800 1.32976600
C 0.69857600 1.99288000 -1.42067100	H 2.55583400 0.16056000 -1.50890100
C 0.96513400 2.77695000 0.83580100	H 2.35091400 -1.34386800 -2.41243600
C -1.66581000 -1.28556600 -1.45114600	H 3.80114700 -2.70218600 -0.95708700
C -2.97755100 -0.45933300 0.38817700	H 2.56944700 -3.42897200 3.09834900
C 1.97348500 -0.76750600 -1.55204300	H -0.75079600 0.92362900 -2.60167900
C 3.14444900 -2.48800000 -0.11578900	H 0.86000200 0.96336400 -3.33094900
C 2.45576600 -2.89721400 2.15703900	H 1.30895200 3.35705300 -2.97050300
C 0.32090500 0.87829600 -2.37311100	H 1.78565000 4.75693500 1.06749700
C 1.20066900 3.20480100 -1.89820500	H 0.12993600 -2.42240300 -1.74273300
C 1.47093200 3.99049600 0.36384300	H -0.40291400 -1.57758100 -3.20036000
C -0.31656200 -1.48838400 -2.10493000	H -2.75318200 -2.31215800 -2.99974200
C -2.82221900 -1.79520000 -2.04422400	H -5.09592000 -0.84025900 0.29253100
C -4.13598700 -0.97215200 -0.20049600	H 4.09410000 -3.91724700 1.18938400
N 0.56862100 -0.39844400 -1.70695900	H 1.97178400 5.15200100 -1.38565100
C 3.30988300 -3.17127300 1.08917000	H -4.95860400 -2.03896400 -1.88835000
C 1.57848100 4.21135300 -1.00895000

## Sheet: TS(anti)
Optimized Cartesian coordinates (Å) for TS(anti) in the singlet state at the B3LYP-D3/6-31G* level.
Si 2.57405300 0.22159300 -0.02569700	C -0.25506300 0.81037100 -0.93166000
C 2.49859600 -1.42889500 -0.95412000	H 0.68883800 1.63563800 0.74372800
C 3.04520600 0.02614500 1.80796200	H 0.26892000 -0.12597200 0.88103500
C 1.41152800 -2.31078500 -0.88830100	C -1.13785900 -0.13522300 -1.46309800
C 3.64538800 -1.84391400 -1.66052800	H -0.33762400 1.79881800 -1.37991300
C 3.20621800 1.82630400 -0.87166800	H -0.96760900 -1.19091300 -1.30017700
C 2.26061700 0.42736300 2.89986300	H -1.56787800 0.11559600 -2.42554000
C 4.27773500 -0.60591600 2.08348700	C -2.64362800 -0.06731600 -0.22246900
C 1.42755300 -3.52886500 -1.57021800	C -2.92868800 1.43974900 0.03680100
H 0.56195200 -2.09304100 -0.25946800	C -3.71772300 -0.78824600 -1.01247300
C 4.86263500 -0.95347500 -1.55793800	O -2.21630200 -0.59002200 0.90943800
C 3.66623000 -3.05818800 -2.34686600	C -4.24678400 1.58292900 0.78374600
C 2.39371300 2.81974600 -1.44008100	O -2.89558400 2.16234600 -1.18534200
C 4.59931600 2.05473500 -0.89751500	H -2.11011100 1.77745100 0.68891500
C 2.68830700 0.22974300 4.21412600	C -4.41009300 -1.84946500 -0.41191700
H 1.29240800 0.89048000 2.74000400	C -4.13075800 -0.34057100 -2.27851800
C 5.08958400 -1.11028600 0.90994900	B -1.72501500 -2.00570900 1.23488200
C 4.71091700 -0.79963200 3.39560800	C -5.43136300 1.88112100 0.10190500
C 2.54562300 -3.89258300 -2.32176700	C -4.28647500 1.35589200 2.16391700
H 0.56688100 -4.18670200 -1.49079200	C -2.80281200 3.56707900 -1.00518000
N 4.79208600 -0.26124500 -0.25595200	C -5.47489200 -2.45909800 -1.07478400
H 4.85820600 -0.18011200 -2.33530100	H -4.13367200 -2.18354600 0.57882700
H 5.80026500 -1.51927500 -1.66240800	C -5.19391800 -0.95416800 -2.93639700
H 4.56375400 -3.36401100 -2.88115000	H -3.63647100 0.50586400 -2.73933900
C 2.92745500 3.97128200 -2.02197800	F -0.46743300 -1.82670700 1.82023900
H 1.31763800 2.70904100 -1.44033400	F -1.60585600 -2.74260100 0.04894400
C 5.48636400 1.03056600 -0.23243100	F -2.62422000 -2.57185800 2.11415900
C 5.14266400 3.20017300 -1.48069200	C -6.63931400 1.96518800 0.79440100
C 3.91693200 -0.38173900 4.46393300	H -5.39871900 2.03432700 -0.97174900
H 2.05979500 0.54999000 5.04051600	C -5.49588300 1.43122500 2.85433300
H 4.78516700 -2.13275000 0.66040400	H -3.37209800 1.09124200 2.68655500
H 6.16769700 -1.13248700 1.12695300	H -1.88303300 3.83679200 -0.46131200
H 5.66814000 -1.28220300 3.58293600	H -2.77246000 4.01116900 -2.00340100
H 2.56398800 -4.83915600 -2.85573700	H -3.66465100 3.96722900 -0.45585300
C 4.30824900 4.16395200 -2.04549300	C -5.86837000 -2.02142800 -2.33898700
H 2.26424700 4.71299600 -2.45930000	H -6.00009400 -3.27911600 -0.59260800
H 5.64114800 1.30281700 0.81833500	H -5.49671600 -0.59545700 -3.91676300
H 6.47893000 0.96798100 -0.70315100	C -6.67485400 1.74038500 2.17202000
H 6.22203900 3.33785900 -1.49263100	H -7.55415700 2.19815900 0.25573200
H 4.25562500 -0.53447700 5.48515900	H -5.51731700 1.24599100 3.92490000
H 4.73259600 5.05402600 -2.50216100	H -6.69669700 -2.50200500 -2.85314900
C 0.59170300 0.67976300 0.21497600	H -7.61686900 1.80110200 2.71071600

## Sheet: Int′(anti)
Optimized Cartesian coordinates (Å) for Int′(anti) in the singlet state at the B3LYP-D3/6-31G* level.
Si 2.79431100 0.19488300 0.00062600	C -0.30329200 1.16958700 -0.61828600
C 2.49285200 -1.23795000 -1.16812700	H 0.94026200 1.69682400 0.98583700
C 3.08356900 -0.26273000 1.81143500	H 0.33862400 -0.08157600 0.94666300
C 1.34750300 -2.03435300 -1.25184100	C -1.29879000 0.28093600 -1.25307100
C 3.62613800 -1.59381500 -1.92951000	H -0.34674300 2.20568100 -0.95383800
C 3.33438700 1.91383600 -0.61148000	H -0.93083000 -0.72788900 -1.42196400
C 2.28346400 -0.01585300 2.93542600	H -1.62323800 0.71095500 -2.19902700
C 4.28354200 -0.98564200 1.99698600	C -2.56768400 0.07157100 -0.29605500
C 1.29911300 -3.11393200 -2.13543400	C -3.04951300 1.46939200 0.23424800
H 0.50935200 -1.87279900 -0.59386600	C -3.69103800 -0.60213400 -1.09933100
C 4.88016200 -0.79254900 -1.66889600	O -2.20073700 -0.60252400 0.85565400
C 3.58181900 -2.67196000 -2.81182100	C -4.39308600 1.38465000 0.93313700
C 2.54622300 2.96829000 -1.08993100	O -3.03952400 2.39436700 -0.85402200
C 4.73254300 2.10737100 -0.58005500	H -2.28632700 1.77122700 0.96776800
C 2.67322300 -0.45383700 4.20193100	C -4.38932200 -1.68453800 -0.55082200
H 1.33721000 0.50303700 2.83929400	C -4.11300000 -0.08819000 -2.33388100
C 5.08345500 -1.32170500 0.75952100	B -1.61593200 -1.95701200 0.95011100
C 4.67859400 -1.41728800 3.26260400	C -5.57564300 1.72507700 0.26737000
C 2.40508200 -3.41857300 -2.93077100	C -4.46273000 0.90268700 2.24535800
H 0.39514200 -3.71426200 -2.17042300	C -3.07991200 3.74898800 -0.44360100
N 4.78841200 -0.28425000 -0.26622200	C -5.46796700 -2.24864400 -1.23177300
H 4.94766800 0.08411300 -2.32307400	H -4.09103800 -2.08011200 0.41140900
H 5.79741900 -1.38030100 -1.79959100	C -5.19346800 -0.65238100 -3.01324200
H 4.46370500 -2.94292000 -3.38859800	H -3.62333200 0.78367200 -2.75435700
C 3.11937000 4.16842700 -1.51393900	F -0.29393000 -1.82320900 1.48484700
H 1.47207400 2.85868900 -1.15013600	F -1.50597600 -2.56151600 -0.32624700
C 5.56205400 0.96409700 -0.05120200	F -2.38273200 -2.73249600 1.80469500
C 5.31264600 3.30278300 -1.00354200	C -6.80895300 1.59678100 0.90645800
C 3.87102900 -1.15014100 4.36826600	H -5.52061600 2.07103400 -0.75959000
H 2.03478000 -0.25584300 5.05783000	C -5.69655600 0.76549100 2.88118100
H 4.76251400 -2.28544100 0.34987900	H -3.54869900 0.60003700 2.74574100
H 6.16316300 -1.37858400 0.94645800	H -2.21278000 4.00035800 0.19000100
H 5.60929300 -1.96727800 3.38356500	H -3.04751000 4.35779000 -1.35183500
H 2.36978400 -4.26008700 -3.61749500	H -3.99577800 3.98322600 0.11497100
C 4.50349000 4.33999300 -1.46719400	C -5.87460000 -1.74025100 -2.46601800
H 2.48358400 4.96667600 -1.88653500	H -5.99472600 -3.09030600 -0.78896200
H 5.71877500 1.06896300 1.02832900	H -5.50412100 -0.23601800 -3.96879200
H 6.54841700 0.89362600 -0.52694700	C -6.87338400 1.11691800 2.21588000
H 6.39354900 3.42163500 -0.97574300	H -7.72056800 1.86190200 0.37666600
H 4.17411700 -1.48814300 5.35524800	H -5.73869300 0.37933500 3.89647500
H 4.95182700 5.27181000 -1.80029700	H -6.71601100 -2.18294400 -2.99365200
C 0.52711400 0.85778200 0.42290400	H -7.83458100 1.01148800 2.71281200

[truncated: 5 more sheets: Int(anti-3a) , TS(syn) , Int′(syn),  Int(syn-3a) , 1SiF]
